# Supplementary material for: Repurposing Product Nkabinde for Hepatitis B Virus Therapy: A Network Pharmacology and Molecular Docking Investigation
Source: Pharmaceuticals (Basel). 2026 Apr 16;19(4):627. doi: 10.3390/ph19040627 (PMC13118322; doi:10.3390/ph19040627)
Supplement: Supplementary file 1 [file pharmaceuticals-19-00627-s001.zip]

Archive with 8 entries (8 files):
- Figure S1-S10 2D diagram of Protein-ligand interactions of the 10 hub genes.pdf
- Supplementary Figure S11.pdf
- Supplementary Figures S12-S21_Superimposed structures.pdf
- Supplementary Table S3_All the docking results.pdf
- Supplementary Table S4_Redocked Results_spreadsheet.xlsx
- Supplementary_Table_S5_ADMET_PN.pdf
- Table_S1_Docking_Grid_Parameters (2).pdf
- Table_S2_Redocking_Validation.pdf
